# Supplementary material for: The Expression of Water and Ion Channels in Diffuse Alveolar Damage Is Not Dependent on DAD Etiology
Source: PLoS One. 2016 Nov 11;11(11):e0166184. doi: 10.1371/journal.pone.0166184 (PMC5106024; doi:10.1371/journal.pone.0166184)
Supplement: S1 Table — (XLS) [file pone.0166184.s001.xls]

## Sheet: Tabela final
group	sex	age	AQP1	AQP3	AQP5	Na_KATPase	Enac
0	1	81	0.539216	0.933291	0.105729	0.489345	0.71378
0	1	34	0.746024	0.860899	0.395851	1.28164	1.46547
0	1	72	0.869514	0.584341	0.0658498	0.44941	0.537132
0	1	53	0.23191	0.633107	0.129314	0.254924	0.475751
0	2	59	0.752644	0.765052	0.728942	1.68524	1.19771
0	2	67	0.920054	0.55034	0.298726	1.02824	0.815568
0	2	42	0.744139	0.505754	0.105648	1.60056	1.06615
0	1	76	0.382013	0.739644	0.135408	0.50748	1.25367
0	2	48	0.60575	0.566658	0.0380186	0.445752	1.1819
0	1	27		0.978289	0.231707	0.925614	1.30184
0	1	48	0.33769	0.317664	0.0566193	0.72256	0.785891
0	1	63	0.537139	0.632481	0.0593507	0.767261	1.55163
0	2	62	0.300874	0.712332	0.199336	0.421232	0.999709
0	2	46	0.993275	1.1789	0.110176	1.42788	1.93372
0	2	56	1.52262	0.553971	0.217439	0.841769	1.99221
0	2	34	0.485147	0.291598	0.109922	0.198997	0.382119
0	1	50	1.49317	0.396827	0.0443245	0.214508	0.386267
0	1	22	1.38416	0.875288	0.204054	0.874505	0.587943
0	2	68	1.03026	0.671127	0.19143	1.1961	0.881934
0	2	82	1.33026	0.43226	0.126904	0.418032	0.739569
0	2	64	0.397866	0.467188	0.12634	0.332771	0.886508
0	1	66	0.792927	0.470592	0.0499262	0.554757	0.348953
0	1	58	0.536289	0.215082	0.0882789	0.778884	0.639392
0	1	36	0.498467	0.647949	1.5715	1.34937	1.08916
0	2	50	0.359322	0.502005	0.266771	0.334077	0.588849
0	1	55	0.800948	0.63438	0.0138084		0.845338
0	1	53	0.719726	0.386739	0.107671	0.753449	0.345537
0	2	57	0.772797	0.897788	0.195222	0.650295	0.849586
1	2	28	0.439188	1.45768	0.89846	0.664833	0.540489
1	1	44	0.523772	0.899051	0.815606	1.83533	0.452979
1	2	75	0.410446	0.550716	0.0111271	0.261722	0.367951
1	1	43	0.251415	0.834622	1.23274	1.48189	0.448728
1	1	26	0.785943	0.875373	0.400127	0.929168	0.639685
1	2	58	0.287115	1.04878	0.209966	1.82807	0.651978
1	1	48	0.247574	0.873922	0.539451	1.73672	0.329984
1	1	43	0.318329	0.664581	0.461516	1.13175	0.533411
1	2	36	0.170168	0.921106	0.833439	1.76266	0.297189
1	2	55	1.1123	1.49456	0.88301	2.88354	0.624772
1	2	19	0.171481	2.09811	0.972477	0.326197	0.653485
1	2	57		0.661196	0.613694	1.50933	0.501905
1	1	34	0.6592	0.96502	0.819848	1.82931	1.62999
1	2	40	0.630696	1.14757	0.668563	2.72118	0.529001
2	1	58	0.681111	1.21508	0.591992	1.95866	0.94633
2	2	58	0.677861	0.720513	0.195981	1.687	0.477968
2	2	34	0.478391	0.353644	0.106189	0.855669	0.490327
2	2	56	1.21894	0.594135	0.544051	1.91981	1.25309
2	1	52	0.967169	0.69235	0.592821	1.86234	0.456156
2	1	65	0.642096	0.331438	0.306243	2.31674	0.681744
2	1	65	0.359227	0.390091	0.203513	1.26119	0.224606
2	2	68	0.546302	1.12476	0.59658	1.85706	0.255694
2	1	30		1.67856	0.732916	2.0347	0.34958
2	1	35	0.556164	1.04123	0.73017	0.728991	0.157567
2	1	32	1.11078	0.285465	0.108165	0.498811	0.302291
2	2	56	0.828727	1.31696	0.658414	1.4836	0.862356
2	1	42	0.534474		0.159089	0.584387	0.21278
2	1	51	0.531258	0.360439	0.0286603	0.790273	0.199448
2	2	54	0.374213		0.1961	0.827602	0.12536
3	1	68	0.605546	0.795817	0.201295	0.601576	0.795424
3	1	29	0.639344	1.60115	0.939716	2.12031	0.604352
3	1	23	0.41387	1.01588	1.15474	2.27533	0.586413
3	1	33				1.31591	0.478128
3	1	40	0.821968	1.06333		1.36596	1.18723
3	1	59	0.175402		0.0306785	0.11145	0.0554164
3	1	20	0.360242	0.850145	0.50384	1.61938	0.998594
3	2	67		0.339825	0.0784514	0.367324	0.380927
3	1	27	0.541662	0.618523	1.09892	3.87648	0.276955
3	1	54	0.851317	1.76168	0.0545773	0.358683	0.973845
3	1	22	2.02585	0.396785	0.169227	0.298216	0.196876
3	1	69	0.206483	0.128539	0.0488043	0.109463	0.653687
3	1	40	0.420637	0.504325	0.0662261	0.165427	1.27947
3	1	20	0.664673	0.894994	0.10257	0.0154474	0.476529
Groups: 0=controls, 1=sepsis, 2=H1N1, 3=leptospirosis
Sex: 1=male, 2=female
